# Supplementary material for: Expression of interleukin-4 in schistosomiasis is influenced by age
Source: PLoS Negl Trop Dis. 2025 Jun 17;19(6):e0013176. doi: 10.1371/journal.pntd.0013176 (PMC12173192; doi:10.1371/journal.pntd.0013176)
Supplement: S1 Data — (XLSX) [file pntd.0013176.s002.xlsx]

## Sheet: TRESFORD LWANGA DATA SET
record_id	study_number	age_years	gender	weight_kg	height_cm	bmi	education	occupation	access_to_clean_water	source_of_water_for_drinki	participant_has_schistosom	do_you_use_protective_meas	how_often_do_you_engage_in	have_you_ever_been_diagnos	any_symptoms_related_to_sc	have_you_ever_been_treated	have_you_been_diagnosed_wi	have_you_been_tested_for_o	are_you_currently_receivin	il_4	il_10	eosinophil_count	rbc_count	hb	mcv	mch	mchc	neutrophil_count	lymphocyte_count	monocyte_count	platelets_count	sanitation
2	1	9	1	37.4	139.7	18.96	2	1	0	2	1	3	1	0	1	0	1	1	1	2404.3	53.2	0.07	4.67	13.8	92.9	29.6	31.8	1.05	2.17	0.21	192	1
3	2	45	1	59	160	23.08	4	3	0	2	1	1	2	0	1	0	0	1	0	24	60.59	0.08	4.57	11.6	86.2	25.4	29.4	1.28	2.44	0.2	377	1
4	3	6	1	19	114	14.62	2	1	0	2	1	2	1	0	1	0	0	1	1	218.7	41.37	0.28	4.32	11.3	86.3	26.2	30.3	1.88	3.42	0.11	245	1
5	4	9	2	33	124	21.46	2	1	0	2	1	2	1	0	1	0	0	1	0	119.4	12.94	0.14	4.68	11.6	84.2	24.8	29.4	1.1	6.59	0.58	167	1
6	5	5	1	13	87	17.18	2	1	1	1	0	3	1	0	0	0	0	1	0	31.25	26.47	0.18	5.31	14.6	90.6	27.5	30.4	0.93	1.92	0.62	131	1
7	6	40	2	60	155	24.97	3	2	1	1	0	1	1	0	0	0	0	1	0	200.2	26.74	0.98	4.28	12.8	96.5	31	32.4	2.45	2.15	0.19	282	1
8	7	8	2	29	119	20.48	1	1	0	2	1	2	1	0	1	0	0	1	0	476	43.29	2.45	5.03	13.4	86.7	26.6	30.7	8.25	5.55	0.75	288	1
9	8	14	2	38	141	19.11	2	1	0	2	1	2	1	0	1	0	0	1	1	312	14.44	0.11	4.05	9.4	90.9	27.9	30.7	1.93	3.36	0.28	101	1
10	9	10	2	35	132	20.09	2	1	0	2	1	2	1	0	1	0	0	1	0	10677.7	34.77	0.2	4.23	10.1	85.3	23.9	28	6.12	3.46	0.4	217	1
11	10	8	1	29	120	20.14	2	1	1	1	0	2	2	0	0	0	0	1	0	11.93	36.49	0.11	4.5	12	89.6	26.7	29.8	1.52	1.93	0.22	80	1
12	11	26	2	55	154	23.19	2	2	1	1	0	2	1	0	0	0	0	1	0	54.3	32.51	0.12	4.86	11.5	81.5	23.7	29	1.57	4.28	0.31	245	1
13	12	28	2	70	155	29.14	2	2	1	1	1	2	1	0	0	0	0	1	0	143.9	11.29	0.11	4.39	8.5	74.9	19.4	25.8	2.64	2.53	0.22	247	1
14	13	50	2	58	155	24.14	1	2	1	1	0	1	1	0	0	0	0	1	0	32.06	20.66	0.12	4.4	12.6	80	28	31.2	2.54	1.5	0.22	190	1
15	14	31	2	68	168	24.09	1	2	1	1	0	2	2	0	1	0	1	1	0	11.93	20.71	0.05	4.51	13.8	87.6	28.4	33.4	1.01	1.68	0.14	284	1
16	14	31	2	68	168	24.09	1	2	1	1	0	2	2	0	1	0	1	1	0	11.93	20.71	0.05	4.51	13.8	87.6	28.4	33.4	1.01	1.68	0.14	284	1
17	15	6	2	28	124	18.21	2	1	1	1	0	2	2	0	0	0	0	1	0	5.18	21.48	0.03	4.08	12.6	91.3	27.9	30.9	2.1	1.6	0.24	360	1
18	16	42	2	69	170	23.88	3	2	1	1	0	2	1	0	1	0	0	1	0	135.77	19.16	0.09	3.8	13.2	91.4	29.4	33.5	2.88	1.58	0.24	256	1
19	17	9	1	29	126	18.27	2	1	1	1	0	1	4	0	1	0	0	1	0	1061.04	57.41	0.06	1.13	3.2	83.2	28.8	34.8	3.32	0.88	0.5	250	1
20	18	20	2	50	156	21.64	3	1	1	1	0	2	1	0	0	0	0	1	0	38.24	43.11	0.08	3.64	11.9	77	32.7	42.4	1.2	2.56	0.16	138	1
21	19	8	1	30	124	19.51	2	1	1	1	0	2	1	0	1	0	0	1	0	1427.02	100	0.05	4.12	14.9	103	36.5	35.4	0.83	1.7	0.1	261	1
22	20	54	2	60	145	28.54	3	2	1	1	0	2	1	0	0	0	0	1	0	529.12	20.49	0.06	4.95	12.5	86	28.3	29.5	1.08	2.04	0.2	249	1
23	21	40	1	47	147	21.75	2	2	1	1	0	2	1	0	1	0	0	1	0	3.32	26.77	0.04	3.79	8.9	32	23.5	28.7	1.12	2.68	0.16	132	1
24	22	52	1	64	172	21.63	2	2	1	1	0	2	2	0	0	0	0	1	0	43.43	25.09	0.25	3.75	10.6	93.2	28.4	30.4	0.5	1.87	0.4	152	1
25	23	30	1	60	166	21.77	2	2	1	1	0	2	2	0	0	0	0	1	0	18.87	37.87	0.12	2.97	4.1	59.2	13.7	23.3	1.68	2.14	0.25	574	1
26	24	43	2	50	148	22.83	2	2	1	1	0	2	1	0	0	0	0	1	0	21.88	13.71	0.06	4.94	12.5	102	30.5	29.9	1.08	1.92	0.12	230	1
27	25	46	1	54	155	22.48	2	2	1	1	0	2	2	0	0	0	0	0	0	2.8	57.46	0.1	4.29	12	90	27.9	31.1	2.26	2.7	0.37	327	1
28	26	17	1	51	162	19.43	1	2	1	1	0	3	1	0	1	0	0	1	0	2.6	35.38	0.33	4.95	12	81.5	24.2	29.8	1.38	1.81	0.99	157	1
29	27	14	1	44	156	18.08	2	1	0	2	1	3	1	0	1	0	0	1	0	70.8	37.81	0.44	5.1	11.5	76	22.5	29.7	4.4	2.46	0.13	303	1
30	28	5	1	15	84	22.68	1	1	0	2	1	2	1	0	1	0	0	1	0	208.8	14.54	0.12	5.25	12	77	22.8	29.5	1.17	1	0.14	315	1
31	29	16	2	58	148	26.48	2	1	0	2	1	2	1	1	1	1	0	1	1	1810.7	64.29	0.71	4.15	11.7	92	28.1	30.5	2.05	3.13	0.34	175	1
32	30	16	2	52	152	22.51	2	1	0	2	1	2	1	1	1	1	1	1	1	259.3	1965.2	1.05	4.37	10.6	81.5	24.3	30.1	1.76	3.42	3	135	1
33	31	12	1	36	146	16.89	2	1	1	1	1	2	1	1	1	0	0	1	0	330.9	63.16	0.03	4.36	13.2	88	27.2	30.9	1.88	1.65	0.1	218	1
34	32	12	2	35	151	15.35	2	1	1	1	1	3	1	1	1	0	0	1	0	382.4	19.5	0.08	4	12	94	30	31.9	1.59	2.35	0.16	302	1
35	33	15	2	45	151	19.74	2	1	1	1	0	2	1	1	1	1	0	1	0	58.1	86.62	0.05	4.75	13.3	92	28	30.6	1.4	1.2	0.14	164	1
36	34	5	2	15	84	22.68	1	1	0	2	1	3	1	0	1	0	0	1	0	228.9	62.12	0.49	2	4.2	69	20.1	29.1	1.17	2.94	0.9	61	1
37	35	50	2	57	154	24.03	1	2	0	2	1	2	1	1	1	1	1	1	1	718.9	2000	0.44	4.06	11.9	94	29.2	31.2	4.4	2.46	0.13	264	1
38	36	15	2	48	143	23.47	2	1	1	1	0	2	2	1	0	1	0	1	0	105.22	2000	0.49	4.65	11.7	83	25.2	30.6	1.71	2.94	0.9	283	1
39	37	39	2	54	155	22.48	1	2	1	1	0	2	1	1	1	1	0	1	0	12.91	73.13	0.6	4.3	13.3	97	30.9	31.7	0.86	0.96	0.12	207	1
40	38	16	1	30	143	14.67	2	1	1	1	0	2	1	1	1	1	0	1	0	31.04	35.63	0.15	4.3	11.8	90	27.4	30.6	1.71	2.96	0.31	278	1
41	39	19	2	54	156	22.19	3	1	1	1	0	2	1	0	1	0	1	1	1	162.22	46.55	0.1	5.34	10.1	67	18.9	28.4	0.68	2.41	0.2	294	1
42	40	22	2	56	159	22.15	3	2	0	2	1	2	1	1	1	1	0	1	0	51.8	26.49	0.98	4.74	13.5	92	28.6	30.9	1.29	2.45	0.2	209	1
43	41	15	2	40	148	18.26	2	1	0	2	1	2	1	0	0	0	0	1	0	392.8	17.71	0.98	4.74	13.5	92	28.6	30.9	1.29	2.45	0.2	209	1
44	42	15	2	43	154	18.13	2	1	1	1	0	2	1	0	0	0	0	0	0	299.31	2000	0.11	6.09	12.8	74.9	21.1	28.5	0.84	1.82	0.11	285	1
45	43	16	2	50	152	21.64	3	1	1	1	0	2	2	0	0	0	1	1	1	35.15	20.57	0.35	5.01	14.1	92	28.2	30.7	0.47	2.31	0.1	182	1
46	44	11	1	30	136	16.22	2	1	1	1	0	1	2	0	0	0	0	1	0	100	15.75	0.35	5.01	14.1	92	28.2	30.7	1.01	2.3	0.12	250	1
47	45	50	1	65	1.65	23.88	3	2	1	1	0	3	1	0	0	0	0	1	0	38.45	61.67	0.28	4.82	12.7	87	26.4	30.4	1.12	1.56	0.84	222	1
48	46	16	1	50	150	22.22	2	1	1	1	0	1	1	0	0	0	0	1	0	42.3	34.77	0.09	4.51	13.6	99	30.1	30.5	1.96	2.64	0.19	193	1
49	47	13	1	43	143	21.03	2	1	1	1	0	2	1	0	0	0	0	1	1	25.6	221.5	0.08	4.51	13.6	99	30.1	30.5	1.96	2.64	0.19	193	1
50	48	10	2	33	135	17.56	2	1	1	1	0	2	1	0	0	0	0	1	1	2.4	41.37	0.08	4.3	12	81.5	28.6	30.9	1.12	1.92	0.22	209	1
51	49	53	1	69	164	25.65	2	1	1	1	0	2	1	1	0	0	0	1	0	56.1	76.3	0.08	4.3	12	81.5	28.6	30.9	1.12	1.92	0.22	209	1
52	50	53	1	69	164	25.65	2	1	1	1	0	2	1	1	0	0	0	1	0	34.5	100	0.07	4.31	12.5	83.5	29.6	31.9	1.12	1.92	0.22	209	1
53	51	7	1	22	115	16.64	2	1	1	1	0	2	1	0	0	0	0	1	0	1.396	12.8	0.03	5.1	10.8	74.9	21.1	28.7	0.9	0.81	0.7	496	1
54	52	50	2	60	145	28.54	3	2	1	1	0	2	1	0	0	0	0	1	0	18.9	43.1	0.54	4.69	14.4	97	30.7	31.6	0.91	1.59	0.13	193	1
55	53	7	2	24	129	14.42	2	1	1	1	0	2	1	0	0	0	0	1	0	136.1	20.1	0.02	4.74	10.1	81.5	27.9	30.7	0.81	1.75	0.1	344	1
56	54	14	1	45	144	21.7	1	2	1	1	0	2	1	0	0	0	0	1	0	19.7	16.3	0.06	4.73	14.8	101	31.3	30.9	1.08	1.92	0.12	178	1
57	55	13	1	33	140	16.84	2	1	1	1	0	3	1	0	0	0	0	0	0	11.9	23.1	0.4	4.41	11.2	90	27.1	30.1	0.3	1.56	0.1	194	1
58	56	7	1	24	110	19.83	1	1	1	1	0	2	1	0	0	0	0	1	0	14.9	27.1	0.7	4.41	12.2	90	27.4	30.2	0.43	1.51	0.9	300	1
59	57	32	1	69	165	25.3	2	2	0	2	1	3	1	0	0	0	0	1	0	1106.5	36.78	0.57	4.09	12.9	106	31.6	29.9	1.64	2.1	0.4	261	1
60	58	34	2	63	1.54	27.41	2	2	1	1	0	2	1	0	0	0	0	1	0	107	58.9	0.67	4.07	12.9	106	31.6	29.9	1.64	2.1	0.4	261	1
61	59	17	2	48	148	21.91	2	1	1	1	0	2	1	0	0	0	0	1	0	57.4	98.5	0.07	5.01	11.5	92	30.1	30.9	1.12	2.94	0.12	246	1
62	60	28	2	87	174	28.74	3	2	1	1	0	1	5	0	0	0	1	1	1	21.94	12.94	0.11	4.74	12	92	30.1	30.9	1.12	2.94	0.12	246	1
63	61	35	2	47	147	21.75	2	2	1	1	0	3	1	0	0	0	0	1	0	47.6	36.4	0.4	5.04	10.4	86.4	26.7	31.6	3.4	4.54	0.75	283	1
64	62	7	2	20	110	16.53	1	1	1	1	0	2	1	0	0	0	0	1	0	25.95	17.03	0.11	5.4	12.8	77.9	32.4	34.2	2.54	4.2	0.23	201	1
65	63	13	2	43	143	21.03	2	1	1	1	0	2	1	0	0	0	0	1	0	18.87	42.1	0.06	3.74	9.8	85	25.5	29.3	1.08	2.04	0.2	199	1
66	64	16	2	46	148	21	3	1	1	1	0	2	1	0	0	0	0	1	0	43.8	63.78	0.05	6.66	16.1	89.6	24.2	27.2	1.4	1.2	0.14	177	1
67	65	10	1	34	128	20.75	2	1	0	2	0	3	1	1	1	0	0	1	0	201.01	35.4	0.04	5.96	15.8	90	26.4	29.4	0.69	1.44	0.11	250	1
68	66	8	1	34	124	22.11	2	1	0	2	1	2	1	0	1	0	0	1	0	51.8	15.68	0.7	5.23	11.7	78	22.4	28.7	1.1	3.6	0.9	279	1
69	67	17	1	53	154	22.35	2	1	1	1	0	3	1	0	0	0	0	1	0	29.4	20.23	0.06	4	11.3	79	28.3	32.2	1.02	1.82	0.18	147	1
70	68	5	1	12	85	16.61	1	2	0	2	0	3	1	0	1	0	0	1	0	25.5	15.4	0.09	2.68	6.7	80	25	31.4	2.43	1.71	0.27	415	1
71	69	34	2	65	154	27.41	2	2	0	2	0	2	1	0	0	0	0	1	0	21.88	15.93	0.13	4.23	12	95	28.5	29.9	1.75	2.52	0.27	171	0
72	70	12	2	32	130	18.93	2	1	0	2	0	3	1	0	0	0	0	1	0	15.88	72.4	0.1	4.87	15	102	30.8	30.2	2.26	2.7	0.32	244	0
73	71	12	2	40	144	19.29	2	1	0	2	0	2	1	0	0	0	0	1	1	31.88	50.93	0.14	4.23	13.2	95.3	29.3	31	1.75	2.52	0.27	171	1
74	72	10	2	30	131	17.48	2	1	0	2	1	3	1	0	1	0	0	1	0	444.7	33.18	2.46	3.88	9.5	85	24.4	28.7	1.06	3.9	1.3	193	0
75	73	14	1	35	139	18.12	2	1	0	2	1	3	1	1	1	0	1	1	1	558.3	23.18	0.08	3.82	10.9	96.5	28.5	29.8	2.2	3.14	0.12	253	0
76	74	12	2	30	129	18.03	2	1	0	2	0	2	1	1	1	0	1	1	0	57.05	52.54	0.03	4.16	11.3	89.6	26.5	29.5	0.03	1.14	0.62	223	1
77	75	49	2	66	155	27.47	2	2	0	2	0	2	1	0	0	0	0	1	0	45.13	25.58	0.6	5.08	12.2	81	24	29.6	0.86	0.96	0.12	306	1
78	76	23	2	56	159	22.15	2	1	0	2	0	2	1	0	0	0	0	1	0	55.14	45.58	0.7	5.08	12.2	81	24	29.6	0.86	0.96	0.12	306	1
79	77	52	1	64	172	21.63	2	2	0	2	0	2	1	0	0	0	0	1	0	45.14	50.58	0.3	5.08	11.2	94	27.4	31.4	1.87	2.94	0.94	350	1
80	78	27	2	60	157	24.34	3	1	0	2	0	2	1	0	0	0	0	1	0	75.14	60.58	0.7	4.08	13.6	101	32.4	28.4	2.87	2.46	0.34	199	1
81	79	21	2	55	156	22.6	3	1	0	2	0	2	1	0	0	0	0	1	0	74.14	20.58	0.73	4.18	13.6	94	30.4	29.4	1.7	2.49	0.19	205	1
82	80	11	1	35	135	19.2	2	1	0	2	0	3	1	1	0	0	0	1	0	30.14	45.58	0.18	5.72	15.5	91	27.1	29.3	3.76	5.17	0.28	180	1
83	81	16	2	57	160	22.27	3	1	0	2	0	2	1	0	0	0	0	1	0	53.8	15.12	0.08	2.96	7.2	81	24.4	30.1	1.24	2.54	0.23	361	1
84	82	8	2	28	126	17.64	2	1	0	2	0	2	1	0	0	0	0	1	0	17.45	76.12	0.42	5.35	11.5	75	21.1	28.5	0.42	1.51	0.12	345	1
85	83	15	2	53	153	23.5	2	1	0	2	1	3	1	0	1	0	0	1	0	549.4	26.11	0.14	4.83	13.7	94	28.4	30.3	1.06	2.9	0.6	273	0
86	84	7	2	20	110	16.53	2	1	0	2	1	3	1	1	0	0	0	1	0	312.5	23.46	1.46	4.21	11.4	87	27.2	31.2	6.4	4.6	0.6	90	1
87	85	10	2	29	126	18.27	2	1	0	2	1	3	1	0	0	0	0	1	0	198.7	15.75	1.54	4.3	10	79	23.4	29.6	1.06	4.6	0.8	255	0
88	86	8	1	21	116	15.61	2	1	0	2	0	3	1	0	0	0	0	1	0	1100.2	17.8	0.02	2.63	7.1	93	26.8	28.7	0.5	2.15	0.11	228	1
89	87	5	1	21	106	18.69	1	1	0	2	0	2	1	0	1	0	0	1	0	136.4	21.47	0.17	6.16	17.9	92	29.1	31.7	0.68	0.95	0.51	125	1
90	88	11	1	40	146	18.77	2	1	0	2	1	3	1	0	1	0	0	1	0	3510	18.76	0.12	4.12	9.4	90	26.8	29.6	1.04	2.9	0.4	295	0
91	89	53	1	59	163	21.67	2	1	0	2	1	3	1	1	1	0	0	1	0	259.3	33.53	1.3	4.15	7.4	70	20	31.7	4.6	2.1	0.6	230	1
92	90	10	2	26	125	16.64	2	1	0	2	1	3	1	0	1	0	0	1	0	188.7	18.05	0.07	4.42	10.6	83	24.1	28.5	2.4	2.4	0.9	217	1
93	91	40	2	49	148	22.37	2	2	0	2	0	2	1	1	0	0	0	1	0	5.89	19.1	0.005	4.89	12.1	84	25.8	29.5	0.5	1.8	0.15	267	1
94	92	5	2	15	104	13.87	2	1	0	2	1	3	1	0	1	0	0	1	0	372.1	26.43	1.21	4.64	11.5	85	24.9	29.2	1.07	6.1	0.8	92	0
95	93	13	1	31	130	18.34	2	1	0	2	1	3	1	1	1	1	0	1	0	99.7	47.87	0.12	4.83	11.6	82	24	29.4	2.42	2.2	0.7	327	1
96	94	15	1	44	156	18.08	2	1	0	2	1	3	1	0	1	0	0	1	0	14968.6	19.36	1.47	5	11.2	79	22	28.6	1.4	2.4	0.24	238	0
97	95	20	2	42	148	19.17	2	1	1	1	0	2	1	0	0	0	0	1	0	11.93	21.48	0.03	4.51	12.6	87.6	27.9	30.9	1.01	4.6	0.6	360	1
98	96	9	1	25	121	17.08	2	1	0	2	1	3	1	0	1	0	0	1	0	208.8	12	0.003	3.94	10.7	88	27.1	30.6	0.48	0.99	0.09	202	1
99	98	13	1	39	144	18.81	2	1	0	2	0	2	1	0	0	0	0	0	0	47.6	20.71	0.09	4.08	11.5	79	26.8	31.7	1.06	1.68	0.24	256	1
100	97	9	2	20	112	15.94	2	1	0	2	0	2	1	0	0	0	0	1	0	135.78	17.03	0.12	4.08	12.6	91.3	29.4	30.9	0.5	2.4	0.14	283	1
101	99	16	2	55	163	20.7	3	1	0	2	1	3	1	0	1	0	0	0	0	2777.3	12.87	1.74	5.43	8.3	63	15.4	24.4	1.04	3.4	1	504	1
102	100	6	1	18	100	18	1	1	0	2	0	2	1	0	0	0	0	1	0	55.92	25.5	0.02	5.51	13.3	85	24.5	29	0.92	1.07	0.84	116	1
103	101	45	2	54	156	22.19	1	2	0	2	0	2	1	0	0	0	0	1	0	48.7	19.16	0.06	1.13	11.5	87.5	28.4	29.7	1.01	2.4	0.23	256	1
104	101	45	2	54	156	22.19	1	2	0	2	0	2	1	0	0	0	0	1	0	48.7	19.16	0.06	1.13	11.5	87.5	28.4	29.7	1.01	2.4	0.23	256	1
105	102	28	2	66	166	24.54	2	2	0	2	0	2	5	0	0	0	1	1	1	22.3	20.34	0.14	5.27	15.5	96	24.4	30.5	3.4	3.2	0.2	225	1
106	103	36	2	73	174	24.11	2	2	0	2	1	3	1	1	1	0	0	1	0	1019.7	17.67	0.13	6.08	10.8	67	17.7	26.3	1.57	2.52	0.27	313	1
107	104	6	1	17	90	20.99	2	1	0	2	1	3	1	0	1	0	0	1	0	423.9	16.84	0.14	5.31	7.1	57	13.7	24.1	1.55	2.72	0.28	326	1
108	105	8	1	20	100	20	2	1	0	2	0	2	1	0	0	0	0	1	0	5.18	36.4	0.12	4.51	12.6	85	27.9	31.7	3.4	2.9	0.23	284	1
109	106	5	2	14	80	21.87	2	1	0	2	1	3	1	0	1	0	0	1	0	42.3	19.36	0.35	5.23	9.9	75	18.9	26.1	1.05	2.31	0.1	207	1
110	107	18	2	49	156	20.13	2	1	0	2	1	2	1	0	1	0	0	1	0	5607.2	42.48	0.48	5.23	10.5	73	18.5	25.3	0.81	1.44	0.96	174	1
111	108	39	1	60	166	21.77	2	2	0	2	0	2	1	0	0	0	1	1	0	41.35	25.59	0.07	5.12	12.7	88	24.8	28.3	0.94	2.31	0.17	248	1
112	109	30	2	70	166	25.4	2	2	0	2	0	2	1	0	0	0	0	1	0	31.25	51.51	0.07	5.51	12.6	86	24.4	28.4	0.94	2.31	0.17	196	1
113	110	30	2	80	156	32.87	2	2	0	2	1	2	2	0	1	0	1	1	1	633.9	18.99	0.28	2.54	8.4	113	32.1	28.3	1.12	1.56	0.84	219	1
114	111	9	2	25	122	16.8	2	1	0	2	0	2	1	0	1	0	0	1	0	26.95	18.03	0.05	5.15	12.6	86	24.4	28.4	1.24	1.45	0.14	196	1
115	112	27	2	55	156	22.16	2	2	0	2	0	2	1	0	0	0	0	1	0	551.35	18.42	0.05	4.87	12.2	87	25	28.7	0.87	0.85	0.11	235	1
116	113	32	2	63	164	23.42	2	2	0	2	1	2	1	0	1	0	0	1	0	51.8	21.69	0.09	4.5	9.6	86.3	25.4	29.4	1.29	2.49	0.02	379	1
117	114	15	2	46	146	21.58	2	1	0	2	1	3	1	0	1	0	0	1	0	538.9	100	0.15	4.42	11.2	87	25.4	29.2	1.12	14.4	0.59	170	1
118	115	16	2	50	145	23.78	1	1	0	2	0	2	2	0	0	0	1	1	0	46.56	35.47	0.17	5.2	14.2	89	27.4	30.4	0.92	1.91	0.63	130	1
119	116	5	2	19	90	23.46	1	2	0	2	1	2	4	0	1	0	0	1	0	218.8	39.43	0.15	4.15	11.6	83.2	23.8	28.4	1	1.49	0.58	157	1
120	117	14	2	39	140	19.9	2	1	0	2	1	2	1	0	1	0	0	1	0	279.7	24.23	0.09	4.82	11.8	81	24.4	30.3	1.29	2.45	0.21	690	1
121	118	8	2	19	100	19	1	1	0	2	0	2	4	0	1	0	0	1	0	59.16	19.96	0.07	3.9	13	100	33.4	31.2	1.65	1.52	0.53	232	1
122	119	6	2	15	82	22.21	1	1	0	2	0	3	1	0	0	0	0	1	0	47.6	69.15	0.11	4.85	11.4	81.4	23.6	28	1.56	4.27	0.3	244	1
123	120	20	1	60	114	28.54	2	1	0	2	0	2	1	1	0	0	0	1	0	32.06	99.23	0.12	4.5	12.1	89.7	26.8	29.9	1.53	1.94	0.23	90	1
124	121	11	2	30	111	24.35	2	1	0	2	0	2	1	0	0	0	0	1	0	2.4	24.16	0.12	4.5	8.6	75	19.5	25.9	2.65	2.54	0.23	248	1
125	122	30	2	63	156	24.65	2	2	0	2	0	3	1	1	0	0	0	1	0	19.87	17.39	0.13	3.99	14.1	87	26.2	31.6	4.2	2.25	1.55	300	1
126	123	7	2	26	112	20.73	2	1	0	2	0	2	4	0	0	0	0	1	0	106.31	58.33	0.01	4.73	15.3	105	32.3	30.9	6.02	1.64	1.45	172	1
127	125	21	2	59	160	3.05	2	2	0	2	0	2	1	0	0	0	0	1	0	107.39	48.29	0.01	4.75	16.3	100	32.3	30.9	6.02	1.64	1.45	172	1
128	124	5	2	16	84	22.68	2	1	0	2	1	3	1	0	1	0	0	1	0	1489.7	56	0.08	4.89	12.3	84	25.2	30.1	4.2	5.2	3.7	454	1
129	126	17	2	156	156	24.65	3	1	0	0	0	2	1	1	0	0	0	1	0	19.87	15.31	0.02	4.67	11.4	82	32.3	30.9	1.35	1.78	0.98	305	1
130	127	7	1	20	100	20	2	1	0	2	1	2	1	0	1	0	0	1	0	148.9	23.17	4.67	4.67	11.2	83	24.9	30	2.45	2.7	1.4	311	1
131	128	14	2	50	145	23.78	2	1	0	2	1	2	1	0	1	0	0	1	0	42.5	25.94	0.07	4.79	11.2	78	23.4	29.9	2.56	6.1	1.6	245	1
132	129	40	2	55	165	20.2	2	2	0	2	1	2	1	0	0	0	0	1	0	24	25.07	0.04	3.98	11.1	91	27.8	30.7	1.42	1.6	0.06	126	1
133	130	9	1	29	112	23.12	2	1	0	2	0	2	1	0	0	0	0	1	0	10.95	22.71	0.09	3.98	11.1	91	27.8	30.7	1.42	1.6	0.06	126	1
134	131	26	2	53	152	22.94	2	2	0	2	1	2	1	0	1	0	0	1	0	34	65.59	0.6	3.82	9.8	84.2	25.2	30.4	1.94	5.1	1.3	324	1
135	132	12	2	41	132	23.54	2	1	0	2	1	2	1	0	1	0	0	1	0	228.8	45.36	0.02	5.1	13	84.2	25.4	30.2	2.1	4.9	1.3	289	1
136	133	9	2	26	110	21.49	2	1	0	2	1	3	1	0	1	0	0	1	0	486	44.29	0.7	4.53	11.4	81	25.2	31	0.01	7.8	1.9	344	1
137	134	20	1	69	169	24.16	2	2	0	2	1	3	1	0	1	0	0	1	0	340.8	64.15	0.01	5.74	15.5	90	27.1	30.1	0.02	5.1	1.2	133	1
138	135	16	1	62	163	23.34	3	1	0	2	1	2	1	0	1	0	0	1	0	387	18.7	0.08	5474	14.5	97.1	28.1	29.1	0.03	5.12	1.3	269	1
139	136	19	2	60	164	22.59	3	1	0	2	1	2	1	0	0	0	0	1	0	390.4	19.5	0.07	4.57	12.4	88	27	30.9	0.03	4.5	0.01	640	1
140	137	31	2	66	157	26.78	2	2	1	2	1	2	1	0	1	0	0	1	0	382	27.41	0.06	4.84	13.2	86	27.3	31.6	7	25.5	1.6	517	1
141	138	19	2	55	157	22.31	2	2	0	2	0	2	1	0	0	0	0	1	0	32.06	12.94	0.11	4.23	11.3	92	27.4	29.8	1.08	2.45	0.2	209	1
142	139	14	2	40	138	21	2	1	1	1	1	2	1	0	0	0	0	1	0	320.6	41.37	0.18	3.7	9.7	87	25.9	29.9	1.89	3.4	0.4	176	1
143	140	26	2	62	165	22.77	1	2	1	1	1	2	1	0	0	0	0	1	0	629.8	104.45	1.47	3.52	8.7	85.3	24.8	29.2	0.01	7.4	0.4	251	1
144	141	36	2	87	164	32.35	2	2	1	1	1	2	4	1	1	1	1	1	1	853.3	700.43	1.48	3.52	3.2	60	18.4	25.6	0.01	0.25	0.06	89	1
